# Supplementary material for: Tick-host conflict: immunoglobulin E antibodies to tick proteins in patients with anaphylaxis to tick bite
Source: Oncotarget. 2017 Feb 9;8(13):20630–44. doi: 10.18632/oncotarget.15243 (PMC5400532; doi:10.18632/oncotarget.15243)
Supplement: Supplementary file 1 [file oncotarget-08-20630-s001.xlsx]

## Sheet: R.m Proteins identification
Data Set 1. Proteomics results.
Results of R. microplus BME/CTVM23 tick cell line protein identification and characterization after 2-D gel separation, Western blot using patient 1 or control sera and anti-α-Gal antibodies and MS analysis.
Gel spot	Accession	Description	Coverage (%)	No. Peptides	No. PSM	MW [kDa]	calculated pI	GOs	Found in tick sialome	Reference
1a	C9W1S8	Thioredoxin peroxidase (Fragment) OS=Rhipicephalus sanguineus PE=2 SV=1 - [C9W1S8_RHISA]	8.59	2	2	22.2582	5.98584	F:peroxidase activity; F:peroxiredoxin activity; P:oxidation-reduction process	Amblyomma americanum; Rhipicephalus pulchellus; Rhipicephalus sanguineus; Ixodes scapularis	Radulovic ZM et al (2014); Tan AW et al (2015); Oliveira CJ et al (2013); Ayllon N et al (2015)
	L7M3V3	Putative glutathione s-transferase OS=Rhipicephalus pulchellus PE=2 SV=1 - [L7M3V3_9ACAR]	30	7	47	26.3261	5.2749	F:glutathione transferase activity; P:metabolic process	Amblyomma americanum; Ixodes pacificus; Rhipicephalus pulchellus; Rhipicephalus microplus; Rhipicephalus sanguineus; Ixodes ricinus; Ixodes scapularis	Aljamali MN et al (2009); Radulovic ZM et al (2014); Francischetti IM et al (2005); Tan AW et al (2015); Tirloni L et al (2014); Oliveira CJ et al (2013); Schwarz A et al (2014); Ayllon N et al (2015)
	L7MG42	Putative alkyl hydroperoxide reductase thiol specific antioxidant (Fragment) OS=Rhipicephalus pulchellus PE=2 SV=1 - [L7MG42_9ACAR]	12.7	3	3	27.598	5.65576	F:peroxiredoxin activity; P:oxidation-reduction process	Rhipicephalus pulchellus; Ixodes scapularis	Tan AW et al (2015); Ayllon N et al (2015)
1b	L7M3V3	Putative glutathione s-transferase OS=Rhipicephalus pulchellus PE=2 SV=1 - [L7M3V3_9ACAR]	19.09	4	10	26.3261	5.2749	F:glutathione transferase activity; P:metabolic process	Amblyomma americanum; Ixodes pacificus; Rhipicephalus pulchellus; Rhipicephalus microplus; Rhipicephalus sanguineus; Ixodes ricinus; Ixodes scapularis	Aljamali MN et al (2009); Radulovic ZM et al (2014); Francischetti IM et al (2005); Tan AW et al (2015); Tirloni L et al (2014); Oliveira CJ et al (2013); Schwarz A et al (2014); Ayllon N et al (2015)
	L7MG42	Putative alkyl hydroperoxide reductase thiol specific antioxidant (Fragment) OS=Rhipicephalus pulchellus PE=2 SV=1 - [L7MG42_9ACAR]	24.21	7	13	27.598	5.65576	F:peroxiredoxin activity; P:oxidation-reduction process	Rhipicephalus pulchellus; Ixodes scapularis	Tan AW et al (2015); Ayllon N et al (2015)
2a	A0A034WXE0	Heat shock protein 70 1 OS=Rhipicephalus microplus PE=3 SV=1 - [A0A034WXE0_RHIMP]	4.82	2	2	54.2498	6.29053	F:ATP binding	Amblyomma americanum; Ornithodoros moubata; Rhipicephalus pulchellus; Rhipicephalus microplus; Ixodes ricinus; Ixodes scapularis	Radulovic ZM et al (2014); Diaz-Martin V et al (2013); Tan AW et al (2015); Tirloni L et al (2014); Schwarz A et al (2014); Ayllon N et al (2015)
	A0A034WXK4	Fascilin-like protein (Fragment) OS=Rhipicephalus microplus PE=4 SV=1 - [A0A034WXK4_RHIMP]	15.69	5	7	39.183	6.46826	unknown	Rhipicephalus microplus	Tirloni L et al (2014)
	H6BG92	Inorganic pyrophosphatase OS=Rhipicephalus microplus PE=2 SV=1 - [H6BG92_RHIMP]	11.44	3	3	38.6993	5.89697	C:cytoplasm; F:magnesium ion binding; F:inorganic diphosphatase activity; P:phosphate-containing compound metabolic process	Rhipicephalus pulchellus; Ixodes scapularis	Tan AW et al (2015); Ayllon N et al (2015)
	L7LYQ1	Putative camp-dependent protein kinase r2 OS=Rhipicephalus pulchellus PE=2 SV=1 - [L7LYQ1_9ACAR]	18.8	7	12	43.3608	5.61768	C:cAMP-dependent protein kinase complex; F:cAMP-dependent protein kinase regulator activity; F:kinase activity; P:phosphorylation; P:regulation of protein kinase activity	Rhipicephalus pulchellus; Ixodes ricinus; Ixodes scapularis	Tan AW et al (2015); Schwarz A et al (2014); Ayllon N et al (2015)
	L7MB00	Putative cop9 signalosome subunit csn4 OS=Rhipicephalus pulchellus PE=2 SV=1 - [L7MB00_9ACAR]	29.98	12	22	46.1428	5.43994	unknown	Amblyomma americanum; Ornithodoros moubata; Rhipicephalus pulchellus; Ixodes scapularis	Aljamali MN et al (2009); Diaz-Martin V et al (2013); Tan AW et al (2015); Ayllon N et al (2015)
	L7MIG3	Putative cathepsin l cathepsin l (Fragment) OS=Rhipicephalus pulchellus PE=2 SV=1 - [L7MIG3_9ACAR]	15.11	5	19	36.9527	5.78271	F:cysteine-type peptidase activity; P:proteolysis	Rhipicephalus pulchellus; Ixodes ricinus; Ixodes scapularis	Tan AW et al (2015); Schwarz A et al (2014); Ayllon N et al (2015)
	Q6X4V4	Actin OS=Rhipicephalus microplus PE=2 SV=1 - [Q6X4V4_RHIMP]	39.1	15	233	41.7968	5.47803	F:ATP binding	Amblyomma americanum; Ornithodoros moubata; Rhipicephalus pulchellus; Rhipicephalus microplus; Ixodes ricinus; Ixodes scapularis	Aljamali MN et al (2009); Diaz-Martin V et al (2013); Tan AW et al (2015); Tirloni L et al (2014); Schwarz A et al (2014); Ayllon N et al (2015)
	Q7YW74	Cathepsin L-like cysteine proteinase B OS=Rhipicephalus haemaphysaloides haemaphysaloides GN=CysB PE=2 SV=1 - [Q7YW74_9ACAR]	17.01	6	47	37.5401	5.98584	F:cysteine-type peptidase activity; P:proteolysis	Amblyomma americanum; Rhipicephalus pulchellus; Ixodes ricinus; Ixodes scapularis	Aljamali MN et al (2009); Tan AW et al (2015); Schwarz A et al (2014); Ayllon N et al (2015)
	Q86GZ4	Midgut cysteine proteinase 3 OS=Rhipicephalus appendiculatus PE=2 SV=1 - [Q86GZ4_RHIAP]	10.78	4	26	37.308	6.1001	F:cysteine-type peptidase activity; P:proteolysis	-	-
	V9VLM1	Serine protease inhibitor 2 RmS2 OS=Rhipicephalus microplus GN=RmS-2 PE=2 SV=1 - [V9VLM1_RHIMP]	7.89	3	3	42.6897	5.99854	C:extracellular space; F:peptidase activity; P:proteolysis	-	-
2b	A0A034WU77	Trypsin-like_1 (Fragment) OS=Rhipicephalus microplus PE=3 SV=1 - [A0A034WU77_RHIMP]	6.44	2	3	39.4134	5.22412	F:serine-type endopeptidase activity; P:proteolysis	Ixodes scapularis; Ornithodoros moubata; Rhipicephalus pulchellus; Rhipicephalus microplus; Ixodes ricinus	Valenzuela JG et al(2002); Diaz-Martin V et al (2013); Tan AW et al (2015); Tirloni L et al (2014); Schwarz A et al (2014)
	A0A034WXK4	Fascilin-like protein (Fragment) OS=Rhipicephalus microplus PE=4 SV=1 - [A0A034WXK4_RHIMP]	11.76	4	5	39.183	6.46826	unknown	Rhipicephalus microplus	Tirloni L et al (2014)
	A0A034WXL0	Heat shock protein 90 1 (Fragment) OS=Rhipicephalus microplus PE=4 SV=1 - [A0A034WXL0_RHIMP]	13.81	6	10	55.5629	5.23682	F:ATP binding; F:unfolded protein binding; P:protein folding; P:response to stress	Amblyomma americanum; Ornithodoros moubata; Rhipicephalus pulchellus; Rhipicephalus microplus	Aljamali MN et al (2009); Radulovic ZM et al (2014); Diaz-Martin V et al (2013); Tan AW et al (2015); Tirloni L et al (2014)
	H6BG92	Inorganic pyrophosphatase OS=Rhipicephalus microplus PE=2 SV=1 - [H6BG92_RHIMP]	6.45	2	3	38.6993	5.89697	C:cytoplasm; F:magnesium ion binding; F:inorganic diphosphatase activity; P:phosphate-containing compound metabolic process	Rhipicephalus pulchellus; Ixodes scapularis	Tan AW et al (2015); Ayllon N et al (2015)
	L7LYQ1	Putative camp-dependent protein kinase r2 OS=Rhipicephalus pulchellus PE=2 SV=1 - [L7LYQ1_9ACAR]	16.71	6	14	43.3608	5.61768	C:cAMP-dependent protein kinase complex; F:cAMP-dependent protein kinase regulator activity; F:kinase activity; P:phosphorylation; P:regulation of protein kinase activity	Rhipicephalus pulchellus; Ixodes ricinus; Ixodes scapularis	Tan AW et al (2015); Schwarz A et al (2014); Ayllon N et al (2015)
	L7M0J3	Elongation factor Ts, mitochondrial OS=Rhipicephalus pulchellus PE=2 SV=1 - [L7M0J3_9ACAR]	20	10	16	39.829	5.30029	C:mitochondrion; F:translation elongation factor activity; P:translational elongation	Ixodes scapularis	Ayllon N et al (2015)
	L7MB00	Putative cop9 signalosome subunit csn4 OS=Rhipicephalus pulchellus PE=2 SV=1 - [L7MB00_9ACAR]	38.82	15	27	46.1428	5.43994	unknown	Amblyomma americanum; Ornithodoros moubata; Rhipicephalus pulchellus; Ixodes scapularis	Aljamali MN et al (2009); Diaz-Martin V et al (2013); Tan AW et al (2015); Ayllon N et al (2015)
	L7MB38	Putative serine/threonine kinase receptor-associated protein OS=Rhipicephalus pulchellus PE=2 SV=1 - [L7MB38_9ACAR]	35.98	12	20	38.1308	5.79541	F:kinase activity; P:phosphorylation	Rhipicephalus pulchellus; Ixodes ricinus; Ixodes scapularis	Tan AW et al (2015); Schwarz A et al (2014); Ayllon N et al (2015)
	Q6X4V4	Actin OS=Rhipicephalus microplus PE=2 SV=1 - [Q6X4V4_RHIMP]	39.1	15	507	41.7968	5.47803	F:ATP binding	Amblyomma americanum; Ornithodoros moubata; Rhipicephalus pulchellus; Rhipicephalus microplus; Ixodes ricinus; Ixodes scapularis	Aljamali MN et al (2009); Diaz-Martin V et al (2013); Tan AW et al (2015); Tirloni L et al (2014); Schwarz A et al (2014); Ayllon N et al (2015)
	Q7YW74	Cathepsin L-like cysteine proteinase B OS=Rhipicephalus haemaphysaloides haemaphysaloides GN=CysB PE=2 SV=1 - [Q7YW74_9ACAR]	14.63	5	35	37.5401	5.98584	F:cysteine-type peptidase activity; P:proteolysis	Amblyomma americanum; Rhipicephalus pulchellus; Ixodes ricinus; Ixodes scapularis	Aljamali MN et al (2009); Tan AW et al (2015); Schwarz A et al (2014); Ayllon N et al (2015)
	Q86GZ4	Midgut cysteine proteinase 3 OS=Rhipicephalus appendiculatus PE=2 SV=1 - [Q86GZ4_RHIAP]	8.38	3	17	37.308	6.1001	F:cysteine-type peptidase activity; P:proteolysis	-	-
2c	A0A034WU77	Trypsin-like_1 (Fragment) OS=Rhipicephalus microplus PE=3 SV=1 - [A0A034WU77_RHIMP]	6.44	2	3	39.4134	5.22412	F:serine-type endopeptidase activity; P:proteolysis	Ixodes scapularis; Ornithodoros moubata; Rhipicephalus pulchellus; Rhipicephalus microplus; Ixodes ricinus	Valenzuela JG et al(2002); Diaz-Martin V et al (2013); Tan AW et al (2015); Tirloni L et al (2014); Schwarz A et al (2014)
	A0A034WXK4	Fascilin-like protein (Fragment) OS=Rhipicephalus microplus PE=4 SV=1 - [A0A034WXK4_RHIMP]	6.16	2	2	39.183	6.46826	unknown	Rhipicephalus microplus	Tirloni L et al (2014)
	A0A034WXL0	Heat shock protein 90 1 (Fragment) OS=Rhipicephalus microplus PE=4 SV=1 - [A0A034WXL0_RHIMP]	13.81	6	9	55.5629	5.23682	F:ATP binding; F:unfolded protein binding; P:protein folding; P:response to stress	Amblyomma americanum; Ornithodoros moubata; Rhipicephalus pulchellus; Rhipicephalus microplus	Aljamali MN et al (2009); Radulovic ZM et al (2014); Diaz-Martin V et al (2013); Tan AW et al (2015); Tirloni L et al (2014)
	A0A034WXY9	Heat shock protein 70 cognate (Fragment) OS=Rhipicephalus microplus PE=3 SV=1 - [A0A034WXY9_RHIMP]	2.99	2	2	51.4807	5.42725	F:ATP binding	Amblyomma americanum; Ornithodoros moubata; Rhipicephalus pulchellus; Rhipicephalus microplus	Radulovic ZM et al (2014); Diaz-Martin V et al (2013); Tan AW et al (2015); Tirloni L et al (2014)
	A0A034WZ70	Alpha tubulin 1 (Fragment) OS=Rhipicephalus microplus PE=3 SV=1 - [A0A034WZ70_RHIMP]	6.31	3	3	45.7267	5.2749	C:microtubule; F:GTPase activity; F:structural constituent of cytoskeleton; F:GTP binding; P:microtubule-based process; P:metabolic process; P:protein polymerization	Ornithodoros erraticus; Rhipicephalus pulchellus; Rhipicephalus microplus; Ixodes ricinus; Ixodes scapularis	Oleaga A et al (2007); Tan AW et al (2015); Tirloni L et al (2014); Schwarz A et al (2014); Ayllon N et al (2015)
	L7M0J3	Elongation factor Ts, mitochondrial OS=Rhipicephalus pulchellus PE=2 SV=1 - [L7M0J3_9ACAR]	19.72	9	13	39.829	5.30029	C:mitochondrion; F:translation elongation factor activity; P:translational elongation	Ixodes scapularis	Ayllon N et al (2015)
	L7MAT5	Succinyl-CoA ligase subunit beta OS=Rhipicephalus pulchellus PE=2 SV=1 - [L7MAT5_9ACAR]	18.2	8	14	45.4918	5.99854	F:ATP binding; F:ligase activity; P:metabolic process	-	-
	L7MB00	Putative cop9 signalosome subunit csn4 OS=Rhipicephalus pulchellus PE=2 SV=1 - [L7MB00_9ACAR]	27.76	10	19	46.1428	5.43994	unknown	Amblyomma americanum; Ornithodoros moubata; Rhipicephalus pulchellus; Ixodes scapularis	Aljamali MN et al (2009); Diaz-Martin V et al (2013); Tan AW et al (2015); Ayllon N et al (2015)
	Q6X4V4	Actin OS=Rhipicephalus microplus PE=2 SV=1 - [Q6X4V4_RHIMP]	39.89	16	555	41.7968	5.47803	F:ATP binding	Amblyomma americanum; Ornithodoros moubata; Rhipicephalus pulchellus; Rhipicephalus microplus; Ixodes ricinus; Ixodes scapularis	Aljamali MN et al (2009); Diaz-Martin V et al (2013); Tan AW et al (2015); Tirloni L et al (2014); Schwarz A et al (2014); Ayllon N et al (2015)
	Q7YW74	Cathepsin L-like cysteine proteinase B OS=Rhipicephalus haemaphysaloides haemaphysaloides GN=CysB PE=2 SV=1 - [Q7YW74_9ACAR]	12.24	4	24	37.5401	5.98584	F:cysteine-type peptidase activity; P:proteolysis	Amblyomma americanum; Rhipicephalus pulchellus; Ixodes ricinus; Ixodes scapularis	Aljamali MN et al (2009); Tan AW et al (2015); Schwarz A et al (2014); Ayllon N et al (2015)
	Q86GZ4	Midgut cysteine proteinase 3 OS=Rhipicephalus appendiculatus PE=2 SV=1 - [Q86GZ4_RHIAP]	5.99	2	13	37.308	6.1001	F:cysteine-type peptidase activity; P:proteolysis	-	-
2d	A0A034WU77	Trypsin-like_1 (Fragment) OS=Rhipicephalus microplus PE=3 SV=1 - [A0A034WU77_RHIMP]	27.73	7	8	39.4134	5.22412	F:serine-type endopeptidase activity; P:proteolysis	Ixodes scapularis; Ornithodoros moubata; Rhipicephalus pulchellus; Rhipicephalus microplus; Ixodes ricinus	Valenzuela JG et al(2002); Diaz-Martin V et al (2013); Tan AW et al (2015); Tirloni L et al (2014); Schwarz A et al (2014)
	A0A034WXE0	Heat shock protein 70 1 OS=Rhipicephalus microplus PE=3 SV=1 - [A0A034WXE0_RHIMP]	27.91	12	37	54.2498	6.29053	F:ATP binding	Amblyomma americanum; Ornithodoros moubata; Rhipicephalus pulchellus; Rhipicephalus microplus; Ixodes ricinus; Ixodes scapularis	Radulovic ZM et al (2014); Diaz-Martin V et al (2013); Tan AW et al (2015); Tirloni L et al (2014); Schwarz A et al (2014); Ayllon N et al (2015)
	A0A034WXK4	Fascilin-like protein (Fragment) OS=Rhipicephalus microplus PE=4 SV=1 - [A0A034WXK4_RHIMP]	11.76	4	6	39.183	6.46826	unknown	Rhipicephalus microplus	Tirloni L et al (2014)
	A0A034WXY9	Heat shock protein 70 cognate (Fragment) OS=Rhipicephalus microplus PE=3 SV=1 - [A0A034WXY9_RHIMP]	14.71	7	11	51.4807	5.42725	F:ATP binding	Amblyomma americanum; Ornithodoros moubata; Rhipicephalus pulchellus; Rhipicephalus microplus	Radulovic ZM et al (2014); Diaz-Martin V et al (2013); Tan AW et al (2015); Tirloni L et al (2014)
	A0A0A7DS56	Pyruvate kinase OS=Rhipicephalus microplus PE=2 SV=1 - [A0A0A7DS56_RHIMP]	4.92	2	3	57.7146	6.53662	F:magnesium ion binding; F:pyruvate kinase activity; F:potassium ion binding; P:glycolytic process; P:phosphorylation	Ornithodoros moubata; Rhipicephalus pulchellus; Ixodes scapularis	Diaz-Martin V et al (2013); Tan AW et al (2015); Ayllon N et al (2015)
	A0A0B4PLI5	Mitogen-activated protein kinase OS=Rhipicephalus microplus PE=2 SV=1 - [A0A0B4PLI5_RHIMP]	5.15	2	2	42.3267	6.29053	C:intracellular; F:MAP kinase activity; F:ATP binding; P:MAPK cascade	Ornithodoros moubata; Rhipicephalus pulchellus; Ixodes scapularis	Diaz-Martin V et al (2013); Tan AW et al (2015); Ayllon N et al (2015)
	H6BG92	Inorganic pyrophosphatase OS=Rhipicephalus microplus PE=2 SV=1 - [H6BG92_RHIMP]	7.04	2	2	38.6993	5.89697	C:cytoplasm; F:magnesium ion binding; F:inorganic diphosphatase activity; P:phosphate-containing compound metabolic process	Rhipicephalus pulchellus; Ixodes scapularis	Tan AW et al (2015); Ayllon N et al (2015)
	L7M0J3	Elongation factor Ts, mitochondrial OS=Rhipicephalus pulchellus PE=2 SV=1 - [L7M0J3_9ACAR]	24.23	10	16	39.829	5.30029	C:mitochondrion; F:translation elongation factor activity; P:translational elongation	Ixodes scapularis	Ayllon N et al (2015)
	L7MAT5	Succinyl-CoA ligase subunit beta OS=Rhipicephalus pulchellus PE=2 SV=1 - [L7MAT5_9ACAR]	30.26	15	44	45.4918	5.99854	F:ATP binding; F:ligase activity; P:metabolic process	-	-
	L7MDQ8	ATP synthase subunit beta (Fragment) OS=Rhipicephalus pulchellus PE=2 SV=1 - [L7MDQ8_9ACAR]	17.74	8	14	59.7692	5.78271	C:proton-transporting ATP synthase complex, catalytic core F(1); F:ATP binding; F:proton-transporting ATP synthase activity, rotational mechanism; P:ATP synthesis coupled proton transport; P:ATP hydrolysis coupled proton transport	Amblyomma americanum; Dermacentor andersoni; Ixodes pacificus; Ixodes ricinus; Ornithodoros erraticus; Ornithodoros coriaceus; Rhipicephalus pulchellus; Rhipicephalus sanguineus; Ixodes scapularis	Aljamali MN et al (2009); Radulovic ZM et al (2014); Alarcon-Chaidez FJ et al (2007); Francischetti IM et al (2005); Chmelar J et al (2008); Oleaga A et al (2007); Francischetti IM et al (2008); Tan AW et al (2015); Oliveira CJ et al (2013); Schwarz A et al (2014); Ayllon N et al (2015)
	O97162	Tropomyosin OS=Rhipicephalus microplus PE=2 SV=1 - [TPM_RHIMP]	24.3	6	8	32.9816	4.729	unknown	Rhipicephalus pulchellus; Rhipicephalus microplus; Ixodes ricinus; Ixodes scapularis	Tan AW et al (2015); Tirloni L et al (2014); Schwarz A et al (2014); Ayllon N et al (2015)
	Q6X4V4	Actin OS=Rhipicephalus microplus PE=2 SV=1 - [Q6X4V4_RHIMP]	46.54	18	265	41.7968	5.47803	F:ATP binding	Amblyomma americanum; Ornithodoros moubata; Rhipicephalus pulchellus; Rhipicephalus microplus; Ixodes ricinus; Ixodes scapularis	Aljamali MN et al (2009); Diaz-Martin V et al (2013); Tan AW et al (2015); Tirloni L et al (2014); Schwarz A et al (2014); Ayllon N et al (2015)
	Q7YW74	Cathepsin L-like cysteine proteinase B OS=Rhipicephalus haemaphysaloides haemaphysaloides GN=CysB PE=2 SV=1 - [Q7YW74_9ACAR]	14.63	6	25	37.5401	5.98584	F:cysteine-type peptidase activity; P:proteolysis	Amblyomma americanum; Rhipicephalus pulchellus; Ixodes ricinus; Ixodes scapularis	Aljamali MN et al (2009); Tan AW et al (2015); Schwarz A et al (2014); Ayllon N et al (2015)
	Q86GZ4	Midgut cysteine proteinase 3 OS=Rhipicephalus appendiculatus PE=2 SV=1 - [Q86GZ4_RHIAP]	8.38	4	18	37.308	6.1001	F:cysteine-type peptidase activity; P:proteolysis	-	-
	V9VLM1	Serine protease inhibitor 2 RmS2 OS=Rhipicephalus microplus GN=RmS-2 PE=2 SV=1 - [V9VLM1_RHIMP]	7.37	4	4	42.6897	5.99854	C:extracellular space; F:peptidase activity; P:proteolysis	-	-
3a	A0A034WYY9	Elongation factor 1-alpha OS=Rhipicephalus microplus PE=3 SV=1 - [A0A034WYY9_RHIMP]	6.28	3	5	50.7314	9.02686	C:cytoplasm; F:nucleotide binding: F:translation elongation factor activity; F:GTPase activity; F:GTP binding; P:translational elongation	Ixodes scapularis; Ixodes ricinus; Ornithodoros coriaceus; Rhipicephalus pulchellus	Ribeiro JM et al (2006); Chmelar J et al (2008); Francischetti IM et al (2008); Tan AW et al (2015); Ayllon N et al (2015)
	L7M1J3	Putative tubulin alpha 1c OS=Rhipicephalus pulchellus PE=2 SV=1 - [L7M1J3_9ACAR]	16.93	7	18	49.9095	5.19873	C:cytoplasm; C:cytoskeleton; C:microtubule; C:protein complex; F:nucleotide binding; F:GTPase activity; F:structural constituent of cytoskeleton; F:GTP binding; P:microtubule-based process; P:metabolic process; P:protein polymerization	Ornithodoros erraticus; Rhipicephalus pulchellus; Rhipicephalus microplus; Ixodes ricinus; Ixodes scapularis	Oleaga A et al (2007); Tan AW et al (2015); Tirloni L et al (2014); Schwarz A et al (2014); Ayllon N et al (2015)
	L7M2J0	Putative aminopeptidase of the m17 family OS=Rhipicephalus pulchellus PE=2 SV=1 - [L7M2J0_9ACAR]	5.56	3	3	56.2687	6.85889	C:cytoplasm; F:aminopeptidase activity; F:metalloexopeptidase activity; F:manganese ion binding; P:proteolysis	Rhipicephalus pulchellus; Ixodes scapularis	Tan AW et al (2015); Ayllon N et al (2015)
	L7M324	Putative chaperonin chaperonin OS=Rhipicephalus pulchellus PE=2 SV=1 - [L7M324_9ACAR]	5.46	3	8	57.9507	7.00537	C:cytoplasm; F:ATP binding; F:unfolded protein binding; P:protein folding	Ixodes scapularis	Ayllon N et al (2015)
	L7M3T8	Putative biosynthetic process OS=Rhipicephalus pulchellus PE=2 SV=1 - [L7M3T8_9ACAR]	9.72	4	6	50.6892	5.42725	F:catalytic activity; F:coenzyme binding; P:metabolic process	-	-
	L7M6W4	Putative 60 kDa heat shock protein OS=Rhipicephalus pulchellus PE=2 SV=1 - [L7M6W4_9ACAR]	16.43	12	18	60.9491	5.57959	C:cytoplasm; F:ATP binding; P:protein refolding	Rhipicephalus pulchellus; Ixodes ricinus; Ixodes scapularis	Tan AW et al (2015); Schwarz A et al (2014); Ayllon N et al (2015)
	L7M782	Putative vacuolar h+-atpase v1 sector subunit b OS=Rhipicephalus pulchellus PE=2 SV=1 - [L7M782_9ACAR]	7.62	4	11	55.1482	5.35107	C:proton-transporting V-type ATPase, V1 domain; F:ATP binding; F:hydrolase activity, acting on acid anhydrides, catalyzing transmembrane movement of substances; P:ATP hydrolysis coupled proton transport; P:ATP metabolic process	Dermacentor andersoni; Amblyomma americanum; Rhipicephalus pulchellus; Ixodes scapularis	Alarcon-Chaidez FJ et al (2007); Radulovic ZM et al (2014); Tan AW et al (2015); Ayllon N et al (2015)
	L7M8A8	Putative chaperonin OS=Rhipicephalus pulchellus PE=2 SV=1 - [L7M8A8_9ACAR]	3.88	2	3	59.1288	5.73193	C:cytoplasm; F:ATP binding; F:unfolded protein binding; P:protein folding	Ixodes scapularis	Ayllon N et al (2015)
	L7M8K9	Putative eukaryotic translation initiation factor 5-like isoform 1 OS=Rhipicephalus pulchellus PE=2 SV=1 - [L7M8K9_9ACAR]	15.67	7	14	51.3519	5.37646	F:translation initiation factor activity; P:translational initiation	Ixodes scapularis	Ayllon N et al (2015)
	L7MAA3	T-complex protein 1 subunit alpha OS=Rhipicephalus pulchellus PE=2 SV=1 - [L7MAA3_9ACAR]	7.29	4	4	59.0749	6.41748	C:cytoplasm; F:ATP binding; F:unfolded protein binding; P:protein folding	Rhipicephalus pulchellus; Ixodes ricinus; Ixodes scapularis	Tan AW et al (2015); Schwarz A et al (2014); Ayllon N et al (2015)
	L7MAC0	Putative chaperonin chaperonin OS=Rhipicephalus pulchellus PE=2 SV=1 - [L7MAC0_9ACAR]	3.93	2	2	58.0995	5.89697	C:cytoplasm; F:ATP binding; F:unfolded protein binding; P:protein folding	Ixodes scapularis	Ayllon N et al (2015)
	L7MAR2	Putative thioredoxin/protein disulfide isomerase OS=Rhipicephalus pulchellus PE=2 SV=1 - [L7MAR2_9ACAR]	7.59	3	4	47.604	5.41455	C:cell; F:isomerase activity; P:metabolic process; P:cell redox homeostasis	Amblyomma americanum; Rhipicephalus pulchellus; Rhipicephalus sanguineus; Ixodes ricinus; Ixodes scapularis	Radulovic ZM et al (2014); Tan AW et al (2015); Oliveira CJ et al (2013); Schwarz A et al (2014); Ayllon N et al (2015)
	L7MEG0	Putative heat shock protein (Fragment) OS=Rhipicephalus pulchellus PE=2 SV=1 - [L7MEG0_9ACAR]	8.65	6	9	87.4861	5.13525	F:ATP binding; F:unfolded protein binding; P:protein folding; P:response to stress	Amblyomma americanum; Dermacentor andersoni; Rhipicephalus sanguineus; Ixodes ricinus; Ixodes scapularis	Radulovic ZM et al (2014); Alarcon-Chaidez FJ et al (2007); Oliveira CJ et al (2013); Schwarz A et al (2014); Ayllon N et al (2015)
	L7MIL3	Putative aldehyde dehydrogenase (Fragment) OS=Rhipicephalus pulchellus PE=2 SV=1 - [L7MIL3_9ACAR]	5.43	3	3	59.1766	7.75244	F:oxidoreductase activity, acting on the aldehyde or oxo group of donors, NAD or NADP as acceptor; P:oxidation-reduction process	Rhipicephalus pulchellus; Ixodes ricinus ; Ixodes scapularis	Tan AW et al (2015); Schwarz A et al (2014); Ayllon N et al (2015)
	V9VLM1	Serine protease inhibitor 2 RmS2 OS=Rhipicephalus microplus GN=RmS-2 PE=2 SV=1 - [V9VLM1_RHIMP]	5.26	2	4	42.6897	5.99854	C:extracellular space; F:peptidase activity; P:proteolysis	-	-
3b	A0A034WZ70	Alpha tubulin 1 (Fragment) OS=Rhipicephalus microplus PE=3 SV=1 - [A0A034WZ70_RHIMP]	4.61	2	5	45.7267	5.2749	C:microtubule; F:GTPase activity; F:structural constituent of cytoskeleton; F:GTP binding; P:microtubule-based process; P:metabolic process; P:protein polymerization	Ornithodoros erraticus; Rhipicephalus pulchellus; Rhipicephalus microplus; Ixodes ricinus; Ixodes scapularis	Oleaga A et al (2007); Tan AW et al (2015); Tirloni L et al (2014); Schwarz A et al (2014); Ayllon N et al (2015)
	L7M2J0	Putative aminopeptidase of the m17 family OS=Rhipicephalus pulchellus PE=2 SV=1 - [L7M2J0_9ACAR]	7.28	4	6	56.2687	6.85889	C:cytoplasm; F:aminopeptidase activity; F:metalloexopeptidase activity; F:manganese ion binding; P:proteolysis	Rhipicephalus pulchellus; Ixodes scapularis	Tan AW et al (2015); Ayllon N et al (2015)
	L7M6W4	Putative 60 kDa heat shock protein OS=Rhipicephalus pulchellus PE=2 SV=1 - [L7M6W4_9ACAR]	26.57	20	45	60.9491	5.57959	C:cytoplasm; F:ATP binding; P:protein refolding	Rhipicephalus pulchellus; Ixodes ricinus; Ixodes scapularis	Tan AW et al (2015); Schwarz A et al (2014); Ayllon N et al (2015)
3c	A0A034WZ70	Alpha tubulin 1 (Fragment) OS=Rhipicephalus microplus PE=3 SV=1 - [A0A034WZ70_RHIMP]	4.13	2	3	45.7267	5.2749	C:microtubule; F:GTPase activity; F:structural constituent of cytoskeleton; F:GTP binding; P:microtubule-based process; P:metabolic process; P:protein polymerization	Ornithodoros erraticus; Rhipicephalus pulchellus; Rhipicephalus microplus; Ixodes ricinus; Ixodes scapularis	Oleaga A et al (2007); Tan AW et al (2015); Tirloni L et al (2014); Schwarz A et al (2014); Ayllon N et al (2015)
	A0A0B4PMI2	Signal transducing adaptor molecule OS=Rhipicephalus microplus GN=STAM PE=2 SV=1 - [A0A0B4PMI2_RHIMP]	4.89	3	5	48.5902	5.021	C:intracellular; P:intracellular protein transport	Rhipicephalus pulchellus; Ixodes scapularis	Tan AW et al (2015); Ayllon N et al (2015)
	L7M2J0	Putative aminopeptidase of the m17 family OS=Rhipicephalus pulchellus PE=2 SV=1 - [L7M2J0_9ACAR]	3.26	2	3	56.2687	6.85889	C:cytoplasm; F:aminopeptidase activity; F:metalloexopeptidase activity; F:manganese ion binding; P:proteolysis	Rhipicephalus pulchellus; Ixodes scapularis	Tan AW et al (2015); Ayllon N et al (2015)
4a	L7M5C1	Putative eukaryotic translation initiation factor 2 subunit 2 beta OS=Rhipicephalus pulchellus PE=2 SV=1 - [L7M5C1_9ACAR]	10.39	3	3	37.896	5.97314	F:translation initiation factor activity; P:translational initiation	Rhipicephalus pulchellus; Ixodes scapularis	Tan AW et al (2015); Ayllon N et al (2015)
	L7M623	Putative mitochondrial ribosomal protein OS=Rhipicephalus pulchellus PE=2 SV=1 - [L7M623_9ACAR]	12.84	5	8	45.7306	7.66455	C:mitochondrial small ribosomal subunit; F:structural constituent of ribosome	Ixodes scapularis	Ayllon N et al (2015)
	L7M866	Putative bleomycin hydrolases and aminopeptidase of cysteine protease family OS=Rhipicephalus pulchellus PE=2 SV=1 - [L7M866_9ACAR]	8.2	3	3	51.7018	6.22705	F:aminopeptidase activity; F:cysteine-type endopeptidase activity; P:proteolysis	Rhipicephalus pulchellus; Ixodes scapularis	Tan AW et al (2015); Ayllon N et al (2015)
	L7M8D5	Putative aldehyde dehydrogenase OS=Rhipicephalus pulchellus PE=2 SV=1 - [L7M8D5_9ACAR]	8.09	4	7	56.3286	6.40479	F:oxidoreductase activity, acting on the aldehyde or oxo group of donors, NAD or NADP as acceptor; P:oxidation-reduction process	Rhipicephalus pulchellus; Ixodes ricinus; Ixodes scapularis	Tan AW et al (2015); Schwarz A et al (2014); Ayllon N et al (2015)
	L7M8R4	Putative 26s protease regulatory subunit 7 OS=Rhipicephalus pulchellus PE=2 SV=1 - [L7M8R4_9ACAR]	13.33	5	12	48.7302	5.79541	C:cytoplasm; F:ATP binding; F:peptidase activity; P:proteolysis; P:protein catabolic process	Rhipicephalus pulchellus; Ixodes ricinus; Ixodes scapularis	Tan AW et al (2015); Schwarz A et al (2014); Ayllon N et al (2015)
4b	A0A034WYY9	Elongation factor 1-alpha OS=Rhipicephalus microplus PE=3 SV=1 - [A0A034WYY9_RHIMP]	9.74	5	9	50.7314	9.02686	C:cytoplasm; F:nucleotide binding: F:translation elongation factor activity; F:GTPase activity; F:GTP binding; P:translational elongation	Ixodes scapularis; Ixodes ricinus; Ornithodoros coriaceus; Rhipicephalus pulchellus	Ribeiro JM et al (2006); Chmelar J et al (2008); Francischetti IM et al (2008); Tan AW et al (2015); Ayllon N et al (2015)
	L7LW52	Isocitrate dehydrogenase [NADP] OS=Rhipicephalus pulchellus PE=2 SV=1 - [L7LW52_9ACAR]	6.92	3	3	44.0174	7.15186	F:magnesium ion binding; F:isocitrate dehydrogenase (NADP+) activity; F:NAD binding; P:tricarboxylic acid cycle; P:isocitrate metabolic process	Rhipicephalus pulchellus; Ixodes ricinus; Ixodes scapularis	Tan AW et al (2015); Schwarz A et al (2014); Ayllon N et al (2015)
	L7M817	Putative peptid OS=Rhipicephalus pulchellus PE=2 SV=1 - [L7M817_9ACAR]	6.24	3	4	53.5516	6.06201	F:metalloendopeptidase activity; F:metal ion binding; P:proteolysis	Ixodes scapularis	Ayllon N et al (2015)
	L7M875	Uncharacterized protein OS=Rhipicephalus pulchellus PE=2 SV=1 - [L7M875_9ACAR]	12.78	5	22	49.913	4.89404	C:cytoplasm; C:microtubule; F:GTPase activity; F:structural constituent of cytoskeleton; F:GTP binding; P:microtubule-based process; P:metabolic process; P:protein polymerization	Ixodes scapularis	Ayllon N et al (2015)
	L7MAT5	Succinyl-CoA ligase subunit beta OS=Rhipicephalus pulchellus PE=2 SV=1 - [L7MAT5_9ACAR]	12.77	7	12	45.4918	5.99854	F:ATP binding; F:ligase activity; P:metabolic process	-	-
	L7MAX7	Putative eukaryotic translation initiation factor 4a2 OS=Rhipicephalus pulchellus PE=2 SV=1 - [L7MAX7_9ACAR]	5.74	2	5	47.6942	5.23682	F:translation initiation factor activity; F:helicase activity; F:ATP binding; P:translational initiation	Dermacentor andersoni; Rhipicephalus pulchellus; Ixodes ricinus; Ixodes scapularis	Alarcon-Chaidez FJ et al (2007); Tan AW et al (2015); Schwarz A et al (2014); Ayllon N et al (2015)
	L7MDQ8	ATP synthase subunit beta (Fragment) OS=Rhipicephalus pulchellus PE=2 SV=1 - [L7MDQ8_9ACAR]	13.62	6	19	59.7692	5.78271	C:proton-transporting ATP synthase complex, catalytic core F(1); F:ATP binding; F:proton-transporting ATP synthase activity, rotational mechanism; P:ATP synthesis coupled proton transport; P:ATP hydrolysis coupled proton transport	Amblyomma americanum; Dermacentor andersoni; Ixodes pacificus; Ixodes ricinus; Ornithodoros erraticus; Ornithodoros coriaceus; Rhipicephalus pulchellus; Rhipicephalus sanguineus; Ixodes scapularis	Aljamali MN et al (2009); Radulovic ZM et al (2014); Alarcon-Chaidez FJ et al (2007); Francischetti IM et al (2005); Chmelar J et al (2008); Oleaga A et al (2007); Francischetti IM et al (2008); Tan AW et al (2015); Oliveira CJ et al (2013); Schwarz A et al (2014); Ayllon N et al (2015)
	Q7YW74	Cathepsin L-like cysteine proteinase B OS=Rhipicephalus haemaphysaloides haemaphysaloides GN=CysB PE=2 SV=1 - [Q7YW74_9ACAR]	9.25	2	7	37.5401	5.98584	F:cysteine-type peptidase activity; P:proteolysis	Amblyomma americanum; Rhipicephalus pulchellus; Ixodes ricinus; Ixodes scapularis	Aljamali MN et al (2009); Tan AW et al (2015); Schwarz A et al (2014); Ayllon N et al (2015)
4c	A0A034WYY9	Elongation factor 1-alpha OS=Rhipicephalus microplus PE=3 SV=1 - [A0A034WYY9_RHIMP]	20.13	11	18	50.7314	9.02686	C:cytoplasm; F:nucleotide binding: F:translation elongation factor activity; F:GTPase activity; F:GTP binding; P:translational elongation	Ixodes scapularis; Ixodes ricinus; Ornithodoros coriaceus; Rhipicephalus pulchellus	Ribeiro JM et al (2006); Chmelar J et al (2008); Francischetti IM et al (2008); Tan AW et al (2015); Ayllon N et al (2015)
	L7M875	Tubulin beta chain OS=Rhipicephalus pulchellus PE=2 SV=1 - [L7M875_9ACAR]	31.84	14	91	49.913	4.89404	C:cytoplasm; C:microtubule; F:GTPase activity; F:structural constituent of cytoskeleton; F:GTP binding; P:microtubule-based process; P:metabolic process; P:protein polymerization	Ixodes scapularis	Ayllon N et al (2015)
	L7M8B5	Putative spliceosome rna helicase ddx39b OS=Rhipicephalus pulchellus PE=2 SV=1 - [L7M8B5_9ACAR]	9.98	3	5	48.3106	5.56689	F:nucleic acid binding; F:helicase activity; F:ATP binding; P:metabolic process	Rhipicephalus pulchellus; Ixodes scapularis	Tan AW et al (2015); Ayllon N et al (2015)
	L7M8Z1	Putative dynamitin OS=Rhipicephalus pulchellus PE=2 SV=1 - [L7M8Z1_9ACAR]	11	4	7	43.2983	5.12256	C:dynactin complex; P:microtubule-based process; P:mitotic nuclear division	Rhipicephalus pulchellus; Ixodes scapularis	Tan AW et al (2015); Ayllon N et al (2015)
	L7MAA0	ATP synthase subunit alpha OS=Rhipicephalus pulchellus PE=2 SV=1 - [L7MAA0_9ACAR]	9.95	5	6	59.8675	8.88037	C:proton-transporting ATP synthase complex, catalytic core F(1); F:ATP binding; F:proton-transporting ATP synthase activity, rotational mechanism; F:proton-transporting ATPase activity, rotational mechanism; P:ATP synthesis coupled proton transport; P:ATP hydrolysis coupled proton transport	Amblyomma americanum; Dermacentor andersoni; Ixodes pacificus; Ixodes ricinus; Ornithodoros erraticus; Ornithodoros coriaceus; Rhipicephalus pulchellus; Rhipicephalus sanguineus; Ixodes scapularis	Aljamali MN et al (2009); Radulovic ZM et al (2014); Alarcon-Chaidez FJ et al (2007); Francischetti IM et al (2005); Chmelar J et al (2008); Oleaga A et al (2007); Francischetti IM et al (2008); Tan AW et al (2015); Oliveira CJ et al (2013); Schwarz A et al (2014); Ayllon N et al (2015)
	L7MAS7	Putative tubulin beta 2b class iib OS=Rhipicephalus pulchellus PE=2 SV=1 - [L7MAS7_9ACAR]	25.78	12	73	49.874	4.91943	C:cytoplasm; C:microtubule; F:GTPase activity; F:structural constituent of cytoskeleton; F:GTP binding; P:microtubule-based process; P:metabolic process; P:protein polymerization	Amblyomma americanum; Rhipicephalus pulchellus; Ixodes ricinus; Ixodes scapularis	Radulovic ZM et al (2014); Tan AW et al (2015); Schwarz A et al (2014); Ayllon N et al (2015)
	L7MAX7	Putative eukaryotic translation initiation factor 4a2 OS=Rhipicephalus pulchellus PE=2 SV=1 - [L7MAX7_9ACAR]	10.53	4	10	47.6942	5.23682	F:translation initiation factor activity; F:helicase activity; F:ATP binding; P:translational initiation	Dermacentor andersoni; Rhipicephalus pulchellus; Ixodes ricinus; Ixodes scapularis	Alarcon-Chaidez FJ et al (2007); Tan AW et al (2015); Schwarz A et al (2014); Ayllon N et al (2015)
	L7MBL7	Putative pleckstrin logy domain-containing family f member 2 (Fragment) OS=Rhipicephalus pulchellus PE=2 SV=1 - [L7MBL7_9ACAR]	13.41	4	8	37.8396	6.96143	F:metal ion binding	Ixodes ricinus; Ixodes scapularis	Schwarz A et al (2014); Ayllon N et al (2015)
	L7MD56	Putative neural cell adhesion molecule l1 (Fragment) OS=Rhipicephalus pulchellus PE=2 SV=1 - [L7MD56_9ACAR]	6.76	3	5	55.7116	5.79541	unknown	Rhipicephalus pulchellus; Rhipicephalus microplus; Ixodes ricinus; Ixodes scapularis	Tan AW et al (2015); Tirloni L et al (2014); Schwarz A et al (2014); Ayllon N et al (2015)
	L7MDQ8	ATP synthase subunit beta (Fragment) OS=Rhipicephalus pulchellus PE=2 SV=1 - [L7MDQ8_9ACAR]	32.26	14	91	59.7692	5.78271	C:proton-transporting ATP synthase complex, catalytic core F(1); F:ATP binding; F:proton-transporting ATP synthase activity, rotational mechanism; P:ATP synthesis coupled proton transport; P:ATP hydrolysis coupled proton transport	Amblyomma americanum; Dermacentor andersoni; Ixodes pacificus; Ixodes ricinus; Ornithodoros erraticus; Ornithodoros coriaceus; Rhipicephalus pulchellus; Rhipicephalus sanguineus; Ixodes scapularis	Aljamali MN et al (2009); Radulovic ZM et al (2014); Alarcon-Chaidez FJ et al (2007); Francischetti IM et al (2005); Chmelar J et al (2008); Oleaga A et al (2007); Francischetti IM et al (2008); Tan AW et al (2015); Oliveira CJ et al (2013); Schwarz A et al (2014); Ayllon N et al (2015)
	L7MHM2	Uncharacterized protein (Fragment) OS=Rhipicephalus pulchellus PE=2 SV=1 - [L7MHM2_9ACAR]	8.14	4	5	48.231	5.79541	F:magnesium ion binding; F:protein serine/threonine phosphatase activity; F:manganese ion binding; P:protein dephosphorylation	Ixodes scapularis	Ayllon N et al (2015)
4d	A0A034WYY9	Elongation factor 1-alpha OS=Rhipicephalus microplus PE=3 SV=1 - [A0A034WYY9_RHIMP]	4.33	2	3	50.7314	9.02686	C:cytoplasm; F:nucleotide binding: F:translation elongation factor activity; F:GTPase activity; F:GTP binding; P:translational elongation	Ixodes scapularis; Ixodes ricinus; Ornithodoros coriaceus; Rhipicephalus pulchellus	Ribeiro JM et al (2006); Chmelar J et al (2008); Francischetti IM et al (2008); Tan AW et al (2015); Ayllon N et al (2015)
	L7M4I4	Putative nucleotide excision repair factor nef2 rad23 component OS=Rhipicephalus pulchellus PE=2 SV=1 - [L7M4I4_9ACAR]	5.79	3	3	42.239	4.88135	C:nucleus; F:damaged DNA binding; P:nucleotide-excision repair; P:proteasome-mediated ubiquitin-dependent protein catabolic process	Rhipicephalus pulchellus; Ixodes ricinus; Ixodes scapularis	Tan AW et al (2015); Schwarz A et al (2014); Ayllon N et al (2015)
	L7M875	Uncharacterized protein OS=Rhipicephalus pulchellus PE=2 SV=1 - [L7M875_9ACAR]	20.63	8	59	49.913	4.89404	C:cytoplasm; C:microtubule; F:GTPase activity; F:structural constituent of cytoskeleton; F:GTP binding; P:microtubule-based process; P:metabolic process; P:protein polymerization	Ixodes scapularis	Ayllon N et al (2015)
	L7MDQ8	ATP synthase subunit beta (Fragment) OS=Rhipicephalus pulchellus PE=2 SV=1 - [L7MDQ8_9ACAR]	19.53	8	40	59.7692	5.78271	C:proton-transporting ATP synthase complex, catalytic core F(1); F:ATP binding; F:proton-transporting ATP synthase activity, rotational mechanism; P:ATP synthesis coupled proton transport; P:ATP hydrolysis coupled proton transport	Amblyomma americanum; Dermacentor andersoni; Ixodes pacificus; Ixodes ricinus; Ornithodoros erraticus; Ornithodoros coriaceus; Rhipicephalus pulchellus; Rhipicephalus sanguineus; Ixodes scapularis	Aljamali MN et al (2009); Radulovic ZM et al (2014); Alarcon-Chaidez FJ et al (2007); Francischetti IM et al (2005); Chmelar J et al (2008); Oleaga A et al (2007); Francischetti IM et al (2008); Tan AW et al (2015); Oliveira CJ et al (2013); Schwarz A et al (2014); Ayllon N et al (2015)
5a	A0A034WXE0	Heat shock protein 70 1 OS=Rhipicephalus microplus PE=3 SV=1 - [A0A034WXE0_RHIMP]	4.82	2	8	54.2498	6.29053	F:ATP binding	Amblyomma americanum; Ornithodoros moubata; Rhipicephalus pulchellus; Rhipicephalus microplus; Ixodes ricinus; Ixodes scapularis	Radulovic ZM et al (2014); Diaz-Martin V et al (2013); Tan AW et al (2015); Tirloni L et al (2014); Schwarz A et al (2014); Ayllon N et al (2015)
	A0A034WXY9	Heat shock protein 70 cognate (Fragment) OS=Rhipicephalus microplus PE=3 SV=1 - [A0A034WXY9_RHIMP]	17.7	7	12	51.4807	5.42725	F:ATP binding	Amblyomma americanum; Ornithodoros moubata; Rhipicephalus pulchellus; Rhipicephalus microplus	Radulovic ZM et al (2014); Diaz-Martin V et al (2013); Tan AW et al (2015); Tirloni L et al (2014)
	L7LU17	Putative hydroxyacyl-coenzyme a dehydrogenase/3-ketoacyl-coenzyme a thiolase/enoyl-coenzyme a hydrat OS=Rhipicephalus pulchellus PE=2 SV=1 - [L7LU17_9ACAR]	6.93	5	5	80.5942	8.98291	F:3-hydroxyacyl-CoA dehydrogenase activity; P:fatty acid metabolic process; P:oxidation-reduction process	Amblyomma americanum; Dermacentor andersoni; Ixodes scapularis	Aljamali MN et al (2009); Alarcon-Chaidez FJ et al (2007); Ayllon N et al (2015)
	L7LX08	Putative molecular chaperones mortalin/pbp74/grp75 hsp70 superfamily OS=Rhipicephalus pulchellus PE=2 SV=1 - [L7LX08_9ACAR]	23.58	14	30	74.6093	6.17627	F:ATP binding; F:unfolded protein binding; P:protein folding	Rhipicephalus pulchellus; Ixodes scapularis	Tan AW et al (2015); Ayllon N et al (2015)
	L7M2Y0	Putative igf-ii mrna-binding protein imp OS=Rhipicephalus pulchellus PE=2 SV=1 - [L7M2Y0_9ACAR]	4.41	2	4	70.9508	9.18799	F:nucleotide binding; F:RNA binding	Rhipicephalus pulchellus; Ixodes scapularis	Tan AW et al (2015); Ayllon N et al (2015)
	L7M755	Putative nadh-ubiquinone oxidoreductase ndufs1/75 kDa subunit OS=Rhipicephalus pulchellus PE=2 SV=1 - [L7M755_9ACAR]	11.04	7	9	79.7424	5.92236	C:membrane; F:NADH dehydrogenase (ubiquinone) activity; F:electron carrier activity; F:iron-sulfur cluster binding; P:ATP synthesis coupled electron transport	Amblyomma americanum: Ixodes pacificus; Ornithodoros moubata; Rhipicephalus pulchellus; Ixodes scapularis	Radulovic ZM et al (2014); Francischetti IM et al (2005); Diaz-Martin V et al (2013); Tan AW et al (2015); Ayllon N et al (2015)
	L7MEG0	Putative heat shock protein (Fragment) OS=Rhipicephalus pulchellus PE=2 SV=1 - [L7MEG0_9ACAR]	10.48	7	10	87.4861	5.13525	F:ATP binding; F:unfolded protein binding; P:protein folding; P:response to stress	Amblyomma americanum; Dermacentor andersoni; Rhipicephalus sanguineus; Ixodes ricinus; Ixodes scapularis	Radulovic ZM et al (2014); Alarcon-Chaidez FJ et al (2007); Oliveira CJ et al (2013); Schwarz A et al (2014); Ayllon N et al (2015)
5b	A0A034WXE0	Heat shock protein 70 1 OS=Rhipicephalus microplus PE=3 SV=1 - [A0A034WXE0_RHIMP]	9.24	4	4	54.2498	6.29053	F:ATP binding	Amblyomma americanum; Ornithodoros moubata; Rhipicephalus pulchellus; Rhipicephalus microplus; Ixodes ricinus; Ixodes scapularis	Radulovic ZM et al (2014); Diaz-Martin V et al (2013); Tan AW et al (2015); Tirloni L et al (2014); Schwarz A et al (2014); Ayllon N et al (2015)
	L7LX08	Putative molecular chaperones mortalin/pbp74/grp75 hsp70 superfamily OS=Rhipicephalus pulchellus PE=2 SV=1 - [L7LX08_9ACAR]	4.95	3	5	74.6093	6.17627	F:ATP binding; F:unfolded protein binding; P:protein folding	Rhipicephalus pulchellus; Ixodes scapularis	Tan AW et al (2015); Ayllon N et al (2015)
	L7M755	Putative nadh-ubiquinone oxidoreductase ndufs1/75 kDa subunit OS=Rhipicephalus pulchellus PE=2 SV=1 - [L7M755_9ACAR]	8.72	6	8	79.7424	5.92236	C:membrane; F:NADH dehydrogenase (ubiquinone) activity; F:electron carrier activity; F:iron-sulfur cluster binding; P:ATP synthesis coupled electron transport	Amblyomma americanum: Ixodes pacificus; Ornithodoros moubata; Rhipicephalus pulchellus; Ixodes scapularis	Radulovic ZM et al (2014); Francischetti IM et al (2005); Diaz-Martin V et al (2013); Tan AW et al (2015); Ayllon N et al (2015)
	L7MEG0	Putative heat shock protein (Fragment) OS=Rhipicephalus pulchellus PE=2 SV=1 - [L7MEG0_9ACAR]	5.5	4	6	87.4861	5.13525	F:ATP binding; F:unfolded protein binding; P:protein folding; P:response to stress	Amblyomma americanum; Dermacentor andersoni; Rhipicephalus sanguineus; Ixodes ricinus; Ixodes scapularis	Radulovic ZM et al (2014); Alarcon-Chaidez FJ et al (2007); Oliveira CJ et al (2013); Schwarz A et al (2014); Ayllon N et al (2015)
	L7MJP7	Putative serine/threonine protein kinase gpbp (Fragment) OS=Rhipicephalus pulchellus PE=2 SV=1 - [L7MJP7_9ACAR]	4.76	3	4	71.6959	5.50342	F:protein serine/threonine kinase activity; F:lipid binding; P:protein phosphorylation	Rhipicephalus pulchellus	Tan AW et al (2015)
6a	L7M5U9	Putative dihydrolipoamide transacylase alpha-keto acid dehydrogenase e2 subunit OS=Rhipicephalus pulchellus PE=2 SV=1 - [L7M5U9_9ACAR]	3.98	2	4	55.3091	8.83643	F:transferase activity, transferring acyl groups; P:metabolic process	Rhipicephalus pulchellus; Ixodes ricinus; Ixodes scapularis	Tan AW et al (2015); Schwarz A et al (2014); Ayllon N et al (2015)
	L7M846	Putative dna helicase tbp-interacting protein OS=Rhipicephalus pulchellus PE=2 SV=1 - [L7M846_9ACAR]	2.59	2	2	51.4366	5.8208	F:ATP binding; F:ATP-dependent 5'-3' DNA helicase activity; P:metabolic process; P:DNA duplex unwinding	Rhipicephalus pulchellus; Ixodes scapularis	Tan AW et al (2015); Ayllon N et al (2015)
	L7MAG2	Fascin OS=Rhipicephalus pulchellus PE=2 SV=1 - [L7MAG2_9ACAR]	3.79	2	3	54.8249	6.22705	C:cytoplasm; C:cytoskeleton; F:protein binding, bridging; F:actin filament binding; P:actin filament organization	Rhipicephalus pulchellus; Ixodes scapularis	Tan AW et al (2015); Ayllon N et al (2015)
	L7MIL3	Putative aldehyde dehydrogenase (Fragment) OS=Rhipicephalus pulchellus PE=2 SV=1 - [L7MIL3_9ACAR]	7.25	5	5	59.1766	7.75244	F:oxidoreductase activity, acting on the aldehyde or oxo group of donors, NAD or NADP as acceptor; P:oxidation-reduction process	Rhipicephalus pulchellus; Ixodes ricinus; Ixodes scapularis	Tan AW et al (2015); Schwarz A et al (2014); Ayllon N et al (2015)
6b	No proteins identified with more than 2 peptides per protein
6c	L7MAE4	Putative chaperonin protein OS=Rhipicephalus pulchellus PE=2 SV=1 - [L7MAE4_9ACAR]	9.58	5	8	57.762	5.70654	C:cytoplasm; F:ATP binding; F:unfolded protein binding; P:protein folding	Ixodes scapularis	Ayllon N et al (2015)
	L7MAG2	Fascin OS=Rhipicephalus pulchellus PE=2 SV=1 - [L7MAG2_9ACAR]	3.79	2	3	54.8249	6.22705	C:cytoplasm; C:cytoskeleton; F:protein binding, bridging; F:actin filament binding; P:actin filament organization	Rhipicephalus pulchellus; Ixodes scapularis	Tan AW et al (2015); Ayllon N et al (2015)
	L7MAR2	Putative thioredoxin/protein disulfide isomerase OS=Rhipicephalus pulchellus PE=2 SV=1 - [L7MAR2_9ACAR]	9.89	4	10	47.604	5.41455	C:cell; F:isomerase activity; P:metabolic process; P:cell redox homeostasis	Amblyomma americanum; Rhipicephalus pulchellus; Rhipicephalus sanguineus; Ixodes ricinus; Ixodes scapularis	Radulovic ZM et al (2014); Tan AW et al (2015); Oliveira CJ et al (2013); Schwarz A et al (2014); Ayllon N et al (2015)
	L7MIL3	Putative aldehyde dehydrogenase (Fragment) OS=Rhipicephalus pulchellus PE=2 SV=1 - [L7MIL3_9ACAR]	4.35	3	5	59.1766	7.75244	F:oxidoreductase activity, acting on the aldehyde or oxo group of donors, NAD or NADP as acceptor; P:oxidation-reduction process	Rhipicephalus pulchellus; Ixodes ricinus; Ixodes scapularis	Tan AW et al (2015); Schwarz A et al (2014); Ayllon N et al (2015)
6d	A0A034WWU3	Alpha2 macroglobulin 2 (Fragment) OS=Rhipicephalus microplus PE=4 SV=1 - [A0A034WWU3_RHIMP]	1.56	3	5	163.767	6.03662	C:extracellular space; F:endopeptidase inhibitor activity; P:negative regulation of endopeptidase activity	Ixodes scapularis; Amblyomma americanum; Ornithodoros moubata; Rhipicephalus pulchellus; Rhipicephalus microplus	Valenzuela JG et al(2002); Aljamali MN et al (2009); Diaz-Martin V et al (2013); Tan AW et al (2015); Tirloni L et al (2014); Ayllon N et al (2015)
	A0A034WXL0	Heat shock protein 90 1 (Fragment) OS=Rhipicephalus microplus PE=4 SV=1 - [A0A034WXL0_RHIMP]	8.58	4	7	55.5629	5.23682	F:ATP binding; F:unfolded protein binding; P:protein folding; P:response to stress	Amblyomma americanum; Ornithodoros moubata; Rhipicephalus pulchellus; Rhipicephalus microplus	Aljamali MN et al (2009); Radulovic ZM et al (2014); Diaz-Martin V et al (2013); Tan AW et al (2015); Tirloni L et al (2014)
	A0A034WYY9	Elongation factor 1-alpha OS=Rhipicephalus microplus PE=3 SV=1 - [A0A034WYY9_RHIMP]	4.33	2	2	50.7314	9.02686	C:cytoplasm; F:nucleotide binding: F:translation elongation factor activity; F:GTPase activity; F:GTP binding; P:translational elongation	Ixodes scapularis; Ixodes ricinus; Ornithodoros coriaceus; Rhipicephalus pulchellus	Ribeiro JM et al (2006); Chmelar J et al (2008); Francischetti IM et al (2008); Tan AW et al (2015); Ayllon N et al (2015)
	A0A034WZ70	Alpha tubulin 1 (Fragment) OS=Rhipicephalus microplus PE=3 SV=1 - [A0A034WZ70_RHIMP]	4.13	2	3	45.7267	5.2749	C:microtubule; F:GTPase activity; F:structural constituent of cytoskeleton; F:GTP binding; P:microtubule-based process; P:metabolic process; P:protein polymerization	Ornithodoros erraticus; Rhipicephalus pulchellus; Rhipicephalus microplus; Ixodes ricinus; Ixodes scapularis	Oleaga A et al (2007); Tan AW et al (2015); Tirloni L et al (2014); Schwarz A et al (2014); Ayllon N et al (2015)
	L7LUC2	Adenylyl cyclase-associated protein OS=Rhipicephalus pulchellus PE=2 SV=1 - [L7LUC2_9ACAR]	7.69	3	5	49.0753	8.44092	F:actin binding; P:cell morphogenesis; P:cytoskeleton organization	Ixodes scapularis	Ayllon N et al (2015)
	L7LVV5	Putative klingon OS=Rhipicephalus pulchellus PE=2 SV=1 - [L7LVV5_9ACAR]	6.99	3	5	51.6458	5.71924	unknown	Rhipicephalus pulchellus; Ixodes scapularis	Tan AW et al (2015); Ayllon N et al (2015)
	L7M612	Putative ubiquitin regulatory protein OS=Rhipicephalus pulchellus PE=2 SV=1 - [L7M612_9ACAR]	10.23	5	6	38.2574	5.61768	F:metal ion binding	Rhipicephalus pulchellus; Ixodes scapularis	Tan AW et al (2015); Ayllon N et al (2015)
	L7M875	Uncharacterized protein OS=Rhipicephalus pulchellus PE=2 SV=1 - [L7M875_9ACAR]	9.42	4	25	49.913	4.89404	C:cytoplasm; C:microtubule; F:GTPase activity; F:structural constituent of cytoskeleton; F:GTP binding; P:microtubule-based process; P:metabolic process; P:protein polymerization	Ixodes scapularis	Ayllon N et al (2015)
	L7MAA0	ATP synthase subunit alpha OS=Rhipicephalus pulchellus PE=2 SV=1 - [L7MAA0_9ACAR]	7.23	4	8	59.8675	8.88037	C:proton-transporting ATP synthase complex, catalytic core F(1); F:ATP binding; F:proton-transporting ATP synthase activity, rotational mechanism; F:proton-transporting ATPase activity, rotational mechanism; P:ATP synthesis coupled proton transport; P:ATP hydrolysis coupled proton transport	Amblyomma americanum; Dermacentor andersoni; Ixodes pacificus; Ixodes ricinus; Ornithodoros erraticus; Ornithodoros coriaceus; Rhipicephalus pulchellus; Rhipicephalus sanguineus; Ixodes scapularis	Aljamali MN et al (2009); Radulovic ZM et al (2014); Alarcon-Chaidez FJ et al (2007); Francischetti IM et al (2005); Chmelar J et al (2008); Oleaga A et al (2007); Francischetti IM et al (2008); Tan AW et al (2015); Oliveira CJ et al (2013); Schwarz A et al (2014); Ayllon N et al (2015)
	L7MAE4	Putative chaperonin protein OS=Rhipicephalus pulchellus PE=2 SV=1 - [L7MAE4_9ACAR]	19.15	10	37	57.762	5.70654	C:cytoplasm; F:ATP binding; F:unfolded protein binding; P:protein folding	Ixodes scapularis	Ayllon N et al (2015)
	L7MAG2	Fascin OS=Rhipicephalus pulchellus PE=2 SV=1 - [L7MAG2_9ACAR]	13.57	7	12	54.8249	6.22705	C:cytoplasm; C:cytoskeleton; F:protein binding, bridging; F:actin filament binding; P:actin filament organization	Rhipicephalus pulchellus; Ixodes scapularis	Tan AW et al (2015); Ayllon N et al (2015)
	L7MAL5	Uncharacterized protein OS=Rhipicephalus pulchellus PE=2 SV=1 - [L7MAL5_9ACAR]	5.74	3	4	53.561	5.18604	P:protein folding	-	-
	L7MAR2	Putative thioredoxin/protein disulfide isomerase OS=Rhipicephalus pulchellus PE=2 SV=1 - [L7MAR2_9ACAR]	20.92	8	30	47.604	5.41455	C:cell; F:isomerase activity; P:metabolic process; P:cell redox homeostasis	Amblyomma americanum; Rhipicephalus pulchellus; Rhipicephalus sanguineus; Ixodes ricinus; Ixodes scapularis	Radulovic ZM et al (2014); Tan AW et al (2015); Oliveira CJ et al (2013); Schwarz A et al (2014); Ayllon N et al (2015)
	L7MIL3	Putative aldehyde dehydrogenase (Fragment) OS=Rhipicephalus pulchellus PE=2 SV=1 - [L7MIL3_9ACAR]	9.6	6	13	59.1766	7.75244	F:oxidoreductase activity, acting on the aldehyde or oxo group of donors, NAD or NADP as acceptor; P:oxidation-reduction process	Rhipicephalus pulchellus; Ixodes ricinus; Ixodes scapularis	Tan AW et al (2015); Schwarz A et al (2014); Ayllon N et al (2015)
6e	A0A034WYY9	Elongation factor 1-alpha OS=Rhipicephalus microplus PE=3 SV=1 - [A0A034WYY9_RHIMP]	14.07	7	20	50.7314	9.02686	C:cytoplasm; F:nucleotide binding: F:translation elongation factor activity; F:GTPase activity; F:GTP binding; P:translational elongation	Ixodes scapularis; Ixodes ricinus; Ornithodoros coriaceus; Rhipicephalus pulchellus	Ribeiro JM et al (2006); Chmelar J et al (2008); Francischetti IM et al (2008); Tan AW et al (2015); Ayllon N et al (2015)
	L7M782	Putative vacuolar h+-atpase v1 sector subunit b OS=Rhipicephalus pulchellus PE=2 SV=1 - [L7M782_9ACAR]	5.41	3	4	55.1482	5.35107	C:proton-transporting V-type ATPase, V1 domain; F:ATP binding; F:hydrolase activity, acting on acid anhydrides, catalyzing transmembrane movement of substances; P:ATP hydrolysis coupled proton transport; P:ATP metabolic process	Dermacentor andersoni; Amblyomma americanum; Rhipicephalus pulchellus; Ixodes scapularis	Alarcon-Chaidez FJ et al (2007); Radulovic ZM et al (2014); Tan AW et al (2015); Ayllon N et al (2015)
	L7MAR2	Putative thioredoxin/protein disulfide isomerase OS=Rhipicephalus pulchellus PE=2 SV=1 - [L7MAR2_9ACAR]	7.59	3	10	47.604	5.41455	C:cell; F:isomerase activity; P:metabolic process; P:cell redox homeostasis	Amblyomma americanum; Rhipicephalus pulchellus; Rhipicephalus sanguineus; Ixodes ricinus; Ixodes scapularis	Radulovic ZM et al (2014); Tan AW et al (2015); Oliveira CJ et al (2013); Schwarz A et al (2014); Ayllon N et al (2015)
	L7MIL3	Putative aldehyde dehydrogenase (Fragment) OS=Rhipicephalus pulchellus PE=2 SV=1 - [L7MIL3_9ACAR]	5.62	3	6	59.1766	7.75244	F:oxidoreductase activity, acting on the aldehyde or oxo group of donors, NAD or NADP as acceptor; P:oxidation-reduction process	Rhipicephalus pulchellus; Ixodes ricinus; Ixodes scapularis	Tan AW et al (2015); Schwarz A et al (2014); Ayllon N et al (2015)

## Sheet: H.m Proteins identification
Results of H. marginatum salivary glands protein identification and characterization after 2-D gel separation, Western blot using patient 2 or control sera and anti-α-gal antibodies and MS analysis.
Gel spot	Accession	Description	Coverage (%)	No. Peptides	No. PSM	MW [kDa]	calculated pI	GOs	Found in tick sialome	Reference
1	A0A131XKR5	Uncharacterized protein (Fragment) OS=Hyalomma excavatum PE=2 SV=1 - [A0A131XKR5_9ACAR]	9.62	2	2	32.0389	8.96826	unknown	-	-
2	E2J6W1	Putative cement protein (Fragment) OS=Hyalomma rufipes PE=2 SV=1 - [E2J6W1_9ACAR]	22.46	5	12	33.7689	9.29053	unknown	Ornithodoros coriaceus; Amblyomma americanum; Ornithodoros moubata; Rhipicephalus pulchellus; Ixodes scapularis	Francischetti IM et al (2008); Aljamali MN et al (2009), Diaz-Martin V et al (2013); Radulovic ZM et al (2014); Tan AW et al (2015); Ayllon N et al (2015)
	A0A131XPA2	Polyadenylate-binding protein OS=Hyalomma excavatum PE=2 SV=1 - [A0A131XPA2_9ACAR]	3.07	3	3	75.4242	9.48096	C:cytoplasm; F:nucleotide binding; F:RNA binding	Ornithodoros coriaceus; Amblyomma americanum; Ixodes ricinus; Rhipicephalus pulchellus; Ixodes scapularis	Francischetti IM et al (2008); Aljamali MN et al (2009); Schwarz A et al (2014); Tan AW et al (2015); Ayllon N et al (2015)
	E2J6U6	Hypothetical glycine rich secreted cement protein (Fragment) OS=Hyalomma rufipes PE=2 SV=1 - [E2J6U6_9ACAR]	33.95	3	3	17.4372	9.24658	unknown	Rhipicephalus sanguineus; Ornithodoros moubata; Rhipicephalus pulchellus; Ixodes scapularis	Oliveira CJ et al (2013); Diaz-Martin V et al (2013); Tan AW et al (2015); Ayllon N et al (2015)
3	A0A131XJ07	Putative alternative splicing factor (Fragment) OS=Hyalomma excavatum PE=2 SV=1 - [A0A131XJ07_9ACAR]	12.5	3	3	26.2742	8.99756	F:nucleotide binding	Ornithodoros coriaceus; Ixodes ricinus; Rhipicephalus pulchellus; Ixodes scapularis	Francischetti IM et al (2008); Schwarz A et al (2014); Tan AW et al (2015); Ayllon N et al (2015)
	E2J6Q7	Putative cement protein OS=Hyalomma rufipes PE=2 SV=1 - [E2J6Q7_9ACAR]	5.14	2	4	31.3372	9.20264	unknown	Ornithodoros coriaceus; Amblyomma americanum; Ornithodoros moubata; Rhipicephalus pulchellus; Ixodes scapularis	Francischetti IM et al (2008); Aljamali MN et al (2009), Diaz-Martin V et al (2013); Radulovic ZM et al (2014); Tan AW et al (2015); Ayllon N et al (2015)
4	A0A131XAA5	Putative conserved secreted protein (Fragment) OS=Hyalomma excavatum PE=2 SV=1 - [A0A131XAA5_9ACAR]	5.95	2	7	35.187	9.37842	unknown	Ornithodoros coriaceus; Amblyomma americanum; Rhipicephalus sanguineus; Ixodes ricinus; Rhipicephalus pulchellus; Ixodes scapularis	Francischetti IM et al (2008); Aljamali MN et al (2009); Oliveira CJ et al (2013); Schwarz A et al (2014); Tan AW et al (2015); Ayllon N et al (2015)
5	E2J6U7	Putative cement protein RIM36 (Fragment) OS=Hyalomma rufipes PE=2 SV=1 - [E2J6U7_9ACAR]	54.32	2	2	8.82181	7.04932	unknown	Dermacentor andersoni; Ornithodoros coriaceus; Amblyomma americanum; Rhipicephalus pulchellus	Alarcon-Chaidez FJ et al (2007); Francischetti IM et al (2008), Aljamali MN et al (2009); Tan AW et al (2015)
	A0A131XM65	60S acidic ribosomal protein P0 OS=Hyalomma excavatum PE=2 SV=1 - [A0A131XM65_9ACAR]	9.12	3	3	34.7183	6.20166	C:intracellular; C:ribosome; C:intracellular ribonucleoprotein complex; P:ribosome biogenesis	Ixodes pacificus; Dermacentor andersoni; Ixodes ricinus; Ornithodoros coriaceus; Rhipicephalus sanguineus; Amblyomma americanum; Rhipicephalus pulchellus; Ixodes scapularis	Francischetti IM et al (2005); Alarcon-Chaidez FJ et al (2007); Chmelar J et al (2008); Oliveira CJ et al (2013); Schwarz A et al (2014); Radulovic ZM et al (2014); Tan AW et al (2015); Ayllon N et al (2015)
6	A0A131XJY6	Putative prohibitin-like protein OS=Hyalomma excavatum PE=2 SV=1 - [A0A131XJY6_9ACAR]	25.83	8	11	33.2046	9.71533	C:membrane	Ixodes ricinus; Rhipicephalus pulchellus; Ixodes scapularis	Schwarz A et al (2014); Tan AW et al (2015); Ayllon N et al (2015)
	A0A131XM65	60S acidic ribosomal protein P0 OS=Hyalomma excavatum PE=2 SV=1 - [A0A131XM65_9ACAR]	19.18	6	6	34.7183	6.20166	C:intracellular; C:ribosome; C:intracellular ribonucleoprotein complex; P:ribosome biogenesis	Ixodes pacificus; Dermacentor andersoni; Ixodes ricinus; Ornithodoros coriaceus; Rhipicephalus sanguineus; Amblyomma americanum; Rhipicephalus pulchellus; Ixodes scapularis	Francischetti IM et al (2005); Alarcon-Chaidez FJ et al (2007); Chmelar J et al (2008); Oliveira CJ et al (2013); Schwarz A et al (2014); Radulovic ZM et al (2014); Tan AW et al (2015); Ayllon N et al (2015)
7	A0A131XNH5	Putative 5-hydroxytryptamine receptor 2b-like protein (Fragment) OS=Hyalomma excavatum PE=2 SV=1 - [A0A131XNH5_9ACAR]	22.22	2	3	16.2948	9.96436	F:G-protein coupled receptor; F:photoreceptor protein; F:host cell receptor for virus entry	Rhipicephalus pulchellus; Ixodes scapularis	Tan AW et al (2015); Ayllon N et al (2015)
8	A0A131XII1	Histone H3 OS=Hyalomma excavatum PE=2 SV=1 - [A0A131XII1_9ACAR]	16.91	4	9	15.3185	11.2681	C:nucleosome; C:nucleus; C:chromosome; F:DNA binding; F:protein heterodimerization activity	Ornithodoros coriaceus; Ornithodoros moubata; Ixodes ricinus; Rhipicephalus pulchellus; Ixodes scapularis	Francischetti IM et al (2008); Diaz-Martin V et al (2013); Schwarz A et al (2014); Tan AW et al (2015); Ayllon N et al (2015)
	A0A131XKR2	Putative 40s ribosomal protein s16 OS=Hyalomma excavatum PE=2 SV=1 - [A0A131XKR2_9ACAR]	25.68	5	5	16.6792	10.0962	C:ribosome; C:intracellular ribonucleoprotein complex; F:structural constituent of ribosome; P:translation	Ixodes pacificus; Dermacentor andersoni; Ixodes ricinus; Ornithodoros coriaceus; Rhipicephalus sanguineus; Ornithodoros moubata; Amblyomma americanum; Rhipicephalus pulchellus; Ixodes scapularis	Francischetti IM et al (2005); Alarcon-Chaidez FJ et al (2007); Chmelar J et al (2008), Francischetti IM et al (2008); Oliveira CJ et al (2013); Diaz-Martin V et al (2013); Schwarz A et al (2014); Radulovic ZM et al (2014); Tan AW et al (2015); Ayllon N et al (2015)
	A0A131XP53	Putative ribosomal protein s19e (Fragment) OS=Hyalomma excavatum PE=2 SV=1 - [A0A131XP53_9ACAR]	14.45	3	4	19.3764	10.5063	C:intracellular; C:ribosome; F:structural constituent of ribosome; P:translation	Ixodes ricinus; Amblyomma americanum; Rhipicephalus pulchellus; Ixodes scapularis	Schwarz A et al (2014); Radulovic ZM et al (2014); Tan AW et al (2015); Ayllon N et al (2015)
	A0A131XLX0	Putative conserved secreted protein (Fragment) OS=Hyalomma excavatum PE=2 SV=1 - [A0A131XLX0_9ACAR]	13.94	2	3	18.5152	10.3452	C:integral component of membrane; C:membrane; C:extracellular region	Ornithodoros coriaceus; Amblyomma americanum; Rhipicephalus sanguineus; Ixodes ricinus; Rhipicephalus pulchellus; Ixodes scapularis	Francischetti IM et al (2008); Aljamali MN et al (2009); Oliveira CJ et al (2013); Schwarz A et al (2014); Tan AW et al (2015); Ayllon N et al (2015)
9	A0A131XPK1	Putative actin-binding cytoskeleton protein filamin (Fragment) OS=Hyalomma excavatum PE=2 SV=1 - [A0A131XPK1_9ACAR]	2.71	6	6	238.707	7.25439	F:actin filament binding	Ornithodoros coriaceus; Ixodes ricinus; Rhipicephalus pulchellus; Ixodes scapularis	Francischetti IM et al (2008); Schwarz A et al (2014); Tan AW et al (2015); Ayllon N et al (2015)
10	A0A131XHK9	Putative ras suppressor protein OS=Hyalomma excavatum PE=2 SV=1 - [A0A131XHK9_9ACAR]	2.2	2	4	30.8525	8.36768	unknown	Rhipicephalus pulchellus	Tan AW et al (2015)
	A0A131XG92	Putative chaperonin subunit 6a zeta OS=Hyalomma excavatum PE=2 SV=1 - [A0A131XG92_9ACAR]	19.21	10	10	58.0486	6.96143	C:cytoplasm; F:unfolded protein binding; F:ATP binding; F:nucleotide binding; P:protein folding	Amblyomma americanum; Ixodes ricinus; Rhipicephalus pulchellus; Ixodes scapularis	Aljamali MN et al (2009); Schwarz A et al (2014); Tan AW et al (2015); Ayllon N et al (2015)
	A0A131XIW2	Putative nuclear envelope protein OS=Hyalomma excavatum PE=2 SV=1 - [A0A131XIW2_9ACAR]	24.38	15	15	69.9083	6.72705	C:viral envelope; C:intermediate filament; P:structural molecule activity	Rhipicephalus pulchellus	Tan AW et al (2015)
	A0A131XQM7	Pyruvate kinase OS=Hyalomma excavatum PE=2 SV=1 - [A0A131XQM7_9ACAR]	6.67	3	3	59.2516	6.23975	F:potassium ion binding; F:magnesium ion binding; F:transferase activity; F:kinase activity; F:piruvate kinase activity; F:catalitic activity; P:glycolytic process; P:phosphorylation	Ornithodoros moubata; Rhipicephalus pulchellus; Ixodes scapularis	Diaz-Martin V et al (2013); Tan AW et al (2015); Ayllon N et al (2015)
	A0A131XH06	Putative proline and glutamine-rich splicing factor sfpq OS=Hyalomma excavatum PE=2 SV=1 - [A0A131XH06_9ACAR]	6.85	3	3	55.3034	7.75244	F:nucleotide binding; F:nucleic acid binding	Ixodes ricinus; Rhipicephalus pulchellus; Ixodes scapularis	Schwarz A et al (2014); Tan AW et al (2015); Ayllon N et al (2015)
	A0A131XK38	T-complex protein 1 subunit gamma OS=Hyalomma excavatum PE=2 SV=1 - [A0A131XK38_9ACAR]	4.52	2	2	60.961	7.00537	C:cytoplasm; F:unfolded protein binding; F:ATP binding; F:nucleotide binding; P:protein folding	Ixodes ricinus; Rhipicephalus pulchellus; Ixodes scapularis	Schwarz A et al (2014); Tan AW et al (2015); Ayllon N et al (2015)
11	A0A131XNB9	Putative actin-related protein (Fragment) OS=Hyalomma excavatum PE=2 SV=1 - [A0A131XNB9_9ACAR]	40.11	14	49	40.4561	5.2876	F:ATP binding	Amblyomma americanum; Rhipicephalus pulchellus; Ixodes scapularis	Aljamali MN et al (2009); Tan AW et al (2015); Ayllon N et al (2015)
	A0A131XI67	Putative actin-2 OS=Hyalomma excavatum PE=2 SV=1 - [A0A131XI67_9ACAR]	39.63	14	46	41.7527	5.47803	F:ATP binding; F:nucleotide binding	Amblyomma americanum; Ornithodoros moubata; Rhipicephalus pulchellus; Rhipicephalus microplus; Ixodes ricinus; Ixodes scapularis	Aljamali MN et al (2009); Diaz-Martin V et al (2013); Tan AW et al (2015); Tirloni L et al (2014); Schwarz A et al (2014); Radulovic ZM et al (2014); Ayllon N et al (2015)
12	A0A131XNB9	Putative actin-related protein (Fragment) OS=Hyalomma excavatum PE=2 SV=1 - [A0A131XNB9_9ACAR]	31.32	11	37	40.4561	5.2876	F:ATP binding	Amblyomma americanum; Rhipicephalus pulchellus; Ixodes scapularis	Aljamali MN et al (2009); Tan AW et al (2015); Ayllon N et al (2015)
	A0A131XI67	Putative actin-2 OS=Hyalomma excavatum PE=2 SV=1 - [A0A131XI67_9ACAR]	31.12	11	35	41.7527	5.47803	F:ATP binding; F:nucleotide binding	Amblyomma americanum; Ornithodoros moubata; Rhipicephalus pulchellus; Rhipicephalus microplus; Ixodes ricinus; Ixodes scapularis	Aljamali MN et al (2009); Diaz-Martin V et al (2013); Tan AW et al (2015); Tirloni L et al (2014); Schwarz A et al (2014); Radulovic ZM et al (2014); Ayllon N et al (2015)
13	A0A131XK53	ATP synthase subunit beta (Fragment) OS=Hyalomma excavatum PE=2 SV=1 - [A0A131XK53_9ACAR]	42.31	17	22	59.2299	5.78271	C:proton-transporting ATP synthase complex, catalytic core F(1); C:proton-transporting two-sector ATPase complex, catalytic domain; F:proton-transporting ATP synthase activity, rotational mechanism; F:hydrolase activity; F:ATP binding; F:nucleotide binding; P:ATP metabolic process; P:proton transport; P:ATP hydrolysis coupled proton transport; P:ATP synthesis coupled proton transport; P:ATP biosy…	Ixodes pacificus; Dermacentor andersoni; Ornithodoros erraticus; Ixodes ricinus; Ornithodoros coriaceus; Amblyomma americanum; Rhipicephalus sanguineus; Rhipicephalus pulchellus; Ixodes scapularis	Francischetti IM et al (2005); Alarcon-Chaidez FJ et al (2007); Oleaga A et al (2007); Chmelar J et al (2008); Francischetti IM et al (2008); Aljamali MN et al (2009); Oliveira CJ et al (2013); Schwarz A et al (2014); Radulovic ZM et al (2014); Tan AW et al (2015); Ayllon N et al (2015)
	A0A131XJZ2	Putative the tubulin superfamily includes five distinct family OS=Hyalomma excavatum PE=2 SV=1 - [A0A131XJZ2_9ACAR]	11.66	5	5	49.913	4.89404	C:microtubule; C:cytoskeleton; C:cytoplasm; F:GTP binding; F:structural constituent of cytoskeleton; F:GTPase activity; F:nucleotide binding; P:microtubule-based process; P:cytoskeleton organization	Ornithodoros erraticus; Amblyomma americanum; Rhipicephalus pulchellus; Rhipicephalus microplus; Ixodes ricinus; Ixodes scapularis	Oleaga A et al (2007); Radulovic ZM et al (2014); Tan AW et al (2015); Tirloni L et al (2014); Schwarz A et al (2014); Ayllon N et al (2015)
	A0A131XR23	Putative enolase (Fragment) OS=Hyalomma excavatum PE=2 SV=1 - [A0A131XR23_9ACAR]	5.94	2	2	47.514	5.89697	C:phosphopyruvate hydratase complex; F:phosphopyruvate hydratase activity; F:magnesium ion binding; P:glycolytic process	Dermacentor andersoni; Ornithodoros moubata; Rhipicephalus pulchellus; Ixodes scapularis	Alarcon-Chaidez FJ et al (2007); Diaz-Martin V et al (2013); Tan AW et al (2015); Ayllon N et al (2015)
14	A0A0Y0ARL4	Tropomyosin OS=Hyalomma anatolicum PE=2 SV=1 - [A0A0Y0ARL4_9ACAR]	40.49	15	19	32.9285	4.70361	C:cytoskeleton; C:cytoplasm; F:structural constituent of cytoskeleton; F:actin binding; F:protein binding; P:cell migration; P:ATP activity; P:muscle contraction; P:embryonic development; P:cytoskeleton organization	Rhipicephalus microplus; Ixodes ricinus; Rhipicephalus pulchellus; Ixodes scapularis	Tirloni L et al (2014); Schwarz A et al (2014); Tan AW et al (2015); Ayllon N et al (2015)
	A0A131XNB9	Putative actin-related protein (Fragment) OS=Hyalomma excavatum PE=2 SV=1 - [A0A131XNB9_9ACAR]	21.7	7	7	40.4561	5.2876	F:ATP binding	Amblyomma americanum; Rhipicephalus pulchellus; Ixodes scapularis	Aljamali MN et al (2009); Tan AW et al (2015); Ayllon N et al (2015)

## Sheet: Column description
Column description
Gel spot	Name of the protein spot analyzed according to Figure 4
Accession	Identifier for the protein (Uniprot accession)
Description	Protein name
Coverage (%)	Percentage of the protein sequence covered by identified peptides
No. Peptides	Number of distinct peptide sequences in the protein identified
No. PSM	Total number of identified peptide sequences (peptide spectrum matches) for the protein
MW [kDa]	Molecular wheight
Calculated pI	Isoelectric point
GOs	Gene ontology annotations for Cellular Component (C), Molecular Function (F) and Biological Process (P)
Found in tick sialome	Tick species in which the protein was identified previously
Reference	Papers containing tick sialome analysis. The complete references are:
		Alarcon-Chaidez FJ et al. (2007) Transcriptome analysis of the salivary glands of Dermacentor andersoni Stiles (Acari: Ixodidae). Insect Biochem Mol Biol 37, 48-71.
		Aljamali MN et al. (2009) Transcriptome analysis of the salivary glands of the female tick Amblyomma americanum (Acari: Ixodidae). Insect Mol Biol 18, 129-154.
		Ayllon N et al. (2015) Systems biology of tissue-specific response to Anaplasma phagocytophilum reveals differentiated apoptosis in the tick vector Ixodes scapularis. PLoS Genet. 11, e1005120.
		Chmelar J et al. (2008) Insight into the sialome of the castor bean tick, Ixodes ricinus. BMC Genomics 9, 233.
		Diaz-Martin V et al. (2013) An insight into the proteome of the saliva of the argasid tick Ornithodoros moubata reveals important differences in saliva protein composition between the sexes. J Proteomics 80, 216-235.
		Francischetti IM et al. (2005) The transcriptome of the salivary glands of the female western black-legged tick Ixodes pacificus (Acari: Ixodidae). Insect Biochem Mol Biol 35, 1142-1161.
		Francischetti IM et al. (2008) An insight into the salivary transcriptome and proteome of the soft tick and vector of epizootic bovine abortion, Ornithodoros coriaceus. J Proteomics 71, 493-512.
		Oleaga A et al. (2007) A proteomic approach to the identification of salivary proteins from the argasid ticks Ornithodoros moubata and Ornithodoros erraticus. Insect Biochem and Mol Biol 37, 1149-1159
		Oliveira CJ et al. (2013) Proteome of Rhipicephalus sanguineus tick saliva induced by the secretagogues pilocarpine and dopamine. Ticks Tick Borne Dis. 4, 469-477.
		Radulovic ZM et al. (2014) A 24-48h fed Amblyomma americanum tick saliva immuno-proteome. BMC Genomics 15, 518.
		Ribeiro JM et al. (2006) An annotated catalog of salivary gland transcripts from Ixodes scapularis ticks. Insect Biochem Mol Biol 36, 111-129.
		Schwarz A et al. (2014) A systems level analysis reveals transcriptomic and proteomic complexity in Ixodes ricinus midgut and salivary glands during early attachment and feeding. Mol Cell Proteomics 13, 2725-2735.
		Tan AW et al. (2015) Sexual differences in the sialomes of the zebra tick, Rhipicephalus pulchellus. J Proteomics 117, 120-144.
		Tirloni L et al. (2014) Proteomic Analysis of Cattle Tick Rhipicephalus (Boophilus) microplus Saliva: A Comparison between Partially and Fully Engorged Females. PLoS One 9, e94831
		Valenzuela JG et al. (2002) Exploring the sialome of the tick Ixodes scapularis. J Exp Biol 205, 2843-2864.

## Sheet: Summary R.m
Summary of R. microplus BME/CTVM23 tick cell line protein identification and characterization.
Gel spot	Number of proteins identified	Protein spots recognized by serum
		Patient 1	Control	Anti-α-Gal
1a	3	+	+	+
1b	2	+	+	+
2a	10	+	+	-
2b	11	+	+	-
2c	11	+	+	-
2d	15	+	+	-
3a	15	+	+	-
3b	3	+	+	-
3c	3	+	+	-
4a	5	-	+	-
4b	8	+	-	-
4c	11	+	-	-
4d	4	+	-	-
5a	7	+	-	+
5b	5	+	-	+
6a	4	+	-	-
6b	0	+	-	-
6c	4	+	-	-
6d	14	+	-	+
6e	4	+	-	-

## Sheet: Summary H.m
Summary of H. marginatum salivary gland protein identification and characterization.
Gel spot	Number of proteins identified	Protein spots recognized by serum
		Patient 2	Control	Anti-α-Gal
1	1	+	+	-
2	3	+	+	-
3	2	+	-	-
4	1	+	+	+
5	2	-	+	-
6	2	-	+	-
7	1	-	+	-
8	4	-	+	-
9	1	+	+	-
10	6	-	+	-
11	2	+	+	-
12	2	+	+	-
13	3	-	-	+
14	2	-	-	+
